# Supplementary material for: Biochar application to temperate grasslands: challenges and opportunities for delivering multiple ecosystem services
Source: Biochar. 2023 Jun 12;5(1):33. doi: 10.1007/s42773-023-00232-y (PMC10261193; doi:10.1007/s42773-023-00232-y)
Supplement: Supplementary file 1 — Additional file 1. List of grassland and biochar papers reviewed to assess the current state of biochar grassland research. [file 42773_2023_232_MOESM1_ESM.xlsx]

## Sheet: Initial lit. search
Studies in temperate and continental climates	Number	Title	Authors	Year	Link	Grassland/ Grass species?	Climate/location	Restoration/ remidation?	Field?	Biochar feedstock	Timescale	Review/meta analysis		Notes-data from each paper was extracted here, non-field-based experiments, as well as metanalyses, and studies not in temperate climates (including Continental, Mediterranean and Oceanic) were excluded. The number column was taken forward as each papers' consisent unique identifier for the subsequent analysis.
	search: ALL=(biochar grassland)
1	1	Effects of Straw and Biochar Amendments on Grassland Productivity and Root Morphology	Głąb et al.,	2020	https://www.mdpi.com/2073-4395/10/11/1794/htm	Y	Temperate, Poland	N	Y	Wheat straw/ miscanthus	Treatments applied 2014, sampling 2018	N
2	2	Effects of the interaction between biochar and nutrients on soil organic carbon sequestration in soda saline-alkali grassland: A review	Gong et al.,	2021	https://www.sciencedirect.com/science/article/pii/S2351989420309914	Y						Y
3	3	Biochar, hydrochar and uncarbonized feedstock application to permanent grassland-Effects on greenhouse gas emissions and plant growth	Schimmelpfennig et al.,	2014	https://www.sciencedirect.com/science/article/pii/S0167880914001637	Y	Temperate, Germany	N	Field + lab	Miscanthus	1.5 years (field) + 3 months (lab)	N
4	4	Effect of biochar on the soil nutrients about different grasslands in the Loess Plateau	Han et al.,	2016	https://www.sciencedirect.com/science/article/pii/S034181621530151X	Y	Continental Monsoon, China	Y	Y	Pine and locust tree	3 year (4 ages of abandonment)	N
5	5	Biochar amendment of grassland soil may promote woody encroachment by Eastern Red Cedar	Laungani et al.,	2016	https://www.scielo.cl/scielo.php?script=sci_arttext&pid=S0718-95162016000400007	Y	Humid continental, Nebraska, USA	N	N	Beard grass/ Bromus inermis	5 weeks	N
6	6	Changes in macro- and micronutrient contents of grasses and forbs following Miscanthusxgiganteus feedstock, hydrochar and biochar application to temperate grassland	Schimmelpfennig et al.,	2015	https://onlinelibrary.wiley.com/doi/10.1111/gfs.12158	Y	Temperate, Germany	N	Y	Miscanthus	2 years	N
7	7	Permanent grassland hay-derived biochar increases plant N, P and K uptake on an acidic soil	Raave et al.,	2020	http://www.zemdirbyste-agriculture.lt/wp-content/uploads/2020/07/107_3_str29.pdf	Y	Temperate, Estonia	Y	N	Reed canary grass	60 Days	N
8	8	Plant response to biochar, compost, and mycorrhizal fungal amendments in post-mine sandpits	Ohsowski et al.,	2018	https://onlinelibrary.wiley.com/doi/abs/10.1111/rec.12528	Y	Temperate, Ontario	Y	Y	Mixed wood pellet	Treatments applied 2010, sampling 2012	N
9	9	Anthropogenic charcoal-rich soils of the XIX century reveal that biochar leads to enhanced fertility and fodder quality of alpine grasslands	Criscuoli et al.,	2017	https://link.springer.com/article/10.1007%2Fs11104-016-3046-3	Y	Highlands/ Alpine, Italy	N	N	Larch wood	30 weeks	N
10	10	Coupled biochar amendment and limited irrigation strategies do not affect a degraded soil food web in a maize agroecosystem, compared to the native grassland	Pressler et al.,	2017	https://onlinelibrary.wiley.com/doi/10.1111/gcbb.12429	N
11	11	Biochar and nitrogen application rates alter some forage and soil minerals concentrations and soil leachate quality in a semiarid mixed grassland system	Mclennon et al.,	2021	https://onlinelibrary.wiley.com/doi/10.1111/grs.12330	Y	Semi-arid, Nevada	N	Y	Mixed softwood	3 year	N
12	12	The effect of biochar application on thermal properties and albedo of loess soil under grassland and fallow	Usowicz et al.,	2016	https://www.sciencedirect.com/science/article/pii/S0167198716300332	Y	Temperate, Poland	N	Y	Mixed wood offcuts	2 years	N
13	13	Net changes of soil C stocks in two grassland soils 26months after simulated pasture renovation including biochar addition	Pereira et al.,	2016	https://onlinelibrary.wiley.com/doi/10.1111/gcbb.12271	Y	Temperate, New Zealand	N	N	Pine sawdust	26 months	N
14	14	The potential of soil amendments for restoring severely disturbed grasslands	Ohsowski et al.,	2012	https://www.sciencedirect.com/science/article/pii/S0929139312000376	Y						Y
15	15	Impact of Biochar on Physicochemical Properties of Haplic Luvisol Soil under Different Land Use: A Plot Experiment	Cybulak et al.,	2019	https://www.mdpi.com/2073-4395/9/9/531/htm	Y	Temperate, Poland	N	Y	Wood derived	2 years	N
16	16	Aged biochar affects gross nitrogen mineralization and recovery: a N-15 study in two contrasting soils	Mia et al.,	2017	https://onlinelibrary.wiley.com/doi/full/10.1111/gcbb.12430	Y	Humid subtropical, Austrailia	N	Y	Eucalyptus wood	21 months post biochar application, 28 days after 15N appilcation	N
17	17	Microbial community shifts 2.6 years after top dressing of Miscanthus biochar, hydrochar and feedstock on a temperate grassland site	Rex et al.,	2015	https://link.springer.com/article/10.1007/s11104-015-2618-y	Y	Temperate, Germany	N	Y	Miscanthus	3 years	N
18	18	Is biochar applied as surface mulch beneficial for grassland restoration?	Phillips et al.,	2020	https://www.sciencedirect.com/science/article/pii/S0016706119319834	Y	Mediterranean, Oregon	Y	N	Juniper	42 days	N
19	19	Biochar amendment improves alpine meadows growth and soil health in Tibetan plateau over a three year period	Rafiq et al.,	2020	https://www.sciencedirect.com/science/article/pii/S004896971935288X	Y	Subarctic, Qinghai, China	N	Y	Rice husk	3 years	N
20	20	Pine sawdust biochar reduces GHG emission by decreasingmicrobial and enzyme activities in forest and grassland soils in a laboratory experiment	Pokharel et al.,	2018	https://www.sciencedirect.com/science/article/pii/S0048969717337762?via%3Dihub	Y	Continental, Alberta, Canada	N	N	Pine sawdust	100 days	N
21	21	Biochar impacts on nutrient dynamics in a subtropical grassland soil: 2. Greenhouse gas emissions	Lu et al.,	2020	https://acsess.onlinelibrary.wiley.com/doi/full/10.1002/jeq2.20141	Y	Sub-tropical, Florida	N	Y	Pine	3 years	N
22	22	The addition of organic carbon and nitrogen accelerates the restoration of soil system of degraded alpine grassland in Qinghai-Tibet Plateau	Li et al.,	2020	https://www.sciencedirect.com/science/article/pii/S0925857420303724	Y	Subarctic, Qinghai, China	Y	Y	Corn straw	2 years	N
23	23	Effects of Biochar Addition on CO2 and N2O Emissions following Fertilizer Application to a Cultivated Grassland Soil	Chen et al.,	2015	https://journals.plos.org/plosone/article/file?id=10.1371/journal.pone.0126841&type=printable	Y	Humid subtropical, Korea	N	Y	Rice husk	2.5 years	N
24	24	Does repeated biochar incorporation induce further soil priming effect?	Luo et al.,	2018	https://link.springer.com/article/10.1007/s11368-017-1705-5	Y	Temperate, UK	N	N	Miscanthus	431 days post initial biochar application, 28 days post subsequent biochar application	N
25	25	Regular Biochar and Bacteria-Inoculated Biochar Alter the Composition of the Microbial Community in the Soil of a Chinese Fir Plantation	Song et al.,	2020	https://www.mdpi.com/1999-4907/11/9/951	N
26	26	Soil amendment with biochar increases the competitive ability of legumes via increased potassium availability	Oram et al.,	2014	https://www.sciencedirect.com/science/article/pii/S0167880914001674?via%3Dihub	Y	Oceanic, Netherlands	N	N	Mixed grass	58 days	N
27	27	Impact of pine chip biochar on trace greenhouse gas emissions and soil nutrient dynamics in an annual ryegrass system in California	Angst et al.,	2014	https://www.sciencedirect.com/science/article/pii/S0167880914001285	Y	Mediterranean, California	N	Y	Pine	11 months	N
28	28	Nutrient retention, availability and greenhouse gas emissions from biochar-fertilized Chernozems	Romero et al.,	2021	https://www.sciencedirect.com/science/article/pii/S0341816220305968?via%3Dihub	Y	Continental, Alberta, Canada	N	Y	Pine	86 days	N
29	29	Reductions in soil surface albedo as a function of biochar application rate: implications for global radiative forcing	Verheijen et al.,	2013	https://iopscience.iop.org/article/10.1088/1748-9326/8/4/044008	Y	Various soils to represent the majority of global croplands and grasslands	N	N	Pine	N/A	N
30	30	Variable effects of biochar application to soils on nitrification-mediated N2O emissions	Yoo et al.,	2018	https://www.sciencedirect.com/science/article/pii/S0048969718301189	Y	Humid subtropical, Korea	N	Y	Rice husk	3 field seasons	N
31	31	Potential nitrogen fixation changes under different land uses as influenced by seasons and biochar amendments	Horel et al.,	2018	https://link.springer.com/article/10.1007/s12517-018-3916-5	Y * and other agricultural land uses	Coninental, Hungary	N	Field + lab	Three types (cellulose fibre + grain husks, woodchips)	Seasonal sampling representing 1 year	N
32	32	Critical comparison of the impact of biochar and wood ash on soil organic matter cycling and grassland productivity	Reed et al.,	2017	https://www.sciencedirect.com/science/article/pii/S0038071717303899	Y	Temperate, UK	N	Field + lab	Mixed woodchip	1 season field, 50 days lab	N
33	33	Biochar soil amendments in prairie restorations do not interfere with benefits from inoculation with native arbuscular mycorrhizal fungi	House and Bever	2019	https://onlinelibrary.wiley.com/doi/full/10.1111/rec.12924	Y	Humid subtropical, Indiana	Y	Y	Mixed woodchip	3 field seasons	N
34	34	Chemically oxidized biochar increases ammonium-N-15 recovery and phosphorus uptake in a grassland	Mia et al.,	2019	https://link.springer.com/article/10.1007/s00374-019-01369-4	Y	Unknown, Australia	N	N	Wood -derived	42 days	N
35	35	Biochar's role as an electron shuttle for mediating soil N2O emissions	Yuan et al.,	2019	https://www.sciencedirect.com/science/article/pii/S003807171930063X	N
36	36	Feedstock choice, pyrolysis temperature and type influence biochar characteristics: a comprehensive meta-data analysis review	Ippolito et al.,	2020	https://link.springer.com/article/10.1007/s42773-020-00067-x							Y
37	37	Investigating the Influence of Biochar Particle Size and Depth of Placement on Nitrous Oxide (N2O) Emissions from Simulated Urine Patches	Mahmud et al.,	2018	https://www.mdpi.com/2077-0472/8/11/175/htm	Y	Temperate, New Zealand	N	N	Pine	1 year	N
38	38	Molecular understanding of biochar aging on their properties and environmental significances	Murtaza et al.,	2021	https://eqa.unibo.it/article/view/11816/12400							Y
39	39	The influence of biochar on the content of carbon and the chemical transformations of fallow and grassland humic acids	Cybulak et al.,	2021	https://www.nature.com/articles/s41598-021-85239-w	Y	Temperate, Poland	N	Y	Wood waste	3 years	N
40	40	Soil amendments alter plant biomass and soil microbial activity in a semi-desert grassland	Gebhardt et al.,	2017	https://link.springer.com/article/10.1007/s11104-017-3327-5	Y	Semi-arid, Arizona	N	N	Hardwood mix	78 days	N
41	41	Biochar Field Study: Greenhouse Gas Emissions, Productivity, and Nutrients in Two Soils	Keith et al.,	2016	https://acsess.onlinelibrary.wiley.com/doi/10.2134/agronj2016.02.0074	Y	Subtropical, Australia	N	Y	Eucalyptus wood	2 years	N
42	42	Effect of naphthalene on transport and retention of biochar colloids through saturated porous media	Yang et al.,	2017	https://www.sciencedirect.com/science/article/pii/S0927775717306593?via%3Dihub	N
43	43	Mobility of As, Cr and Cu in a contaminated grassland soil in response to diverse organic amendments; a sequential column leaching experiment	Mitchell et al.,	2018	https://www.sciencedirect.com/science/article/pii/S0883292717300914?via%3Dihub#bib64	Y	Temperate, UK	N	N	Grape stalks	96 hours	N
44	44	Soil biochar amendment in a nature restoration area: effects on plant productivity and community composition	van de Voorde et al.,	2014	https://esajournals.onlinelibrary.wiley.com/doi/full/10.1890/13-0578.1	Y	Oceanic, Netherlands	Y	Y	Mixed grass	1 field season	N
45	45	Multi-year and multi-location soil quality and crop biomass yield responses to hardwood fast pyrolysis biochar	Laird et al.,	2017	https://www.sciencedirect.com/science/article/pii/S0016706116308692?via%3Dihub	N
46	46	Biochar amendment ameliorates soil properties and promotes Miscanthus growth in a coastal saline-alkali soil	He et al.,	2020	https://www.sciencedirect.com/science/article/pii/S092913932030603X	Y * Miscanthus	Semi-tropical monsoon, China	Y	N	Mixed wood with Caragana intermedia	92 days	N
47	47	Biochar and manure effluent effects on soil biochemical properties under corn production	Bera et al.,	2016	https://www.sciencedirect.com/science/article/pii/S0929139316302050?via%3Dihub	N
48	48	Biochar impacts on nutrient dynamics in a subtropical grassland soil: 1. Nitrogen and phosphorus leaching	Lu et al.,	2020	https://acsess.onlinelibrary.wiley.com/doi/full/10.1002/jeq2.20139	Y	Subtropical, Australia	N	Y	Pine	3 field seasons	N
49	49	Effects of inhibitors and biochar on nitrous oxide emissions, nitrate leaching, and plant nitrogen uptake from urine patches of grazing animals on grasslands: a meta-analysis	Cai et al.,	2017	https://www.tandfonline.com/doi/full/10.1080/00380768.2017.1367627							Y
50	50	Effect of Maize Straw Biochar on Bacterial Communities in Agricultural Soil	Liu et al.,	2020	https://link.springer.com/article/10.1007/s00128-020-02793-1	N
51	51	Biochar alters the soil microbiome and soil function: results of next-generation amplicon sequencing across Europe	Jenkins et al.,	2017	https://onlinelibrary.wiley.com/doi/full/10.1111/gcbb.12371	Y *and others	Grassland = Temperate, France	N	Y	Zea mays	1 year	N
52	52	Biochar for the Management of Nutrient Impoverished and Metal Contaminated Soils: Preparation, Applications, and Prospects	Murtaza et al.,	2021	https://link.springer.com/article/10.1007/s42729-021-00514-z							Y
53	53	Biochar-amended coastal wetland soil enhances growth of Suaeda salsa and alters rhizosphere soil nutrients and microbial communities	Cai et al.,	2021	https://www.sciencedirect.com/science/article/pii/S0048969721027789?via%3Dihub	N
54	54	Effect of biochar amendment on soil carbon balance and soil microbial activity	Steinbeiss et al.,	2009	https://www.sciencedirect.com/science/article/pii/S0038071709001242	N
55	55	Biochar-compost addition benefits Phragmites australis growth and soil property in coastal wetlands	Lian et al.,	2021	https://www.sciencedirect.com/science/article/pii/S0048969721002321	N
56	56	Soil priming effects following substrates addition to biochar-treated soils after 431 days of pre-incubation	Luo et al.,	2017	https://link.springer.com/article/10.1007/s00374-017-1180-6	N
57	57	Impact of biochar addition to soil on greenhouse gas emissions following pig manure application	Troy et al.,	2013	https://www.sciencedirect.com/science/article/pii/S0038071713000308?via%3Dihub	N
58	58	Influences of rice straw biochar and organic manure on forage soybean nutrient and Cd uptake	Liu et al.,	2020	https://www.tandfonline.com/doi/full/10.1080/15226514.2020.1789843	N
59	59	Biochar but not earthworms enhances rice growth through increased protein turnover	Noguera et al.,	2012	https://www.sciencedirect.com/science/article/pii/S003807171200140X#:~:text=In%20conclusion%2C%20our%20data%20gives,the%20rate%20of%20protein%20turnover.	N
60	60	Biochar produced from tobacco stalks, eggshells, and Mg for phosphate adsorption from a wide range of pH aqueous solutions	He et al.,	2020	https://iopscience.iop.org/article/10.1088/2053-1591/abcb3d/pdf	N
61	61	Influence of tied-ridge with biochar amendment on runoff, sediment losses, and alfalfa yield in northwestern China	Mak-Mensah et al.,	2021	https://peerj.com/articles/11889/#	N
62	62	Variation of Greenhouse Gases Fluxes and Soil Properties with Addition of Biochar from Farm-Wastes in Volcanic and Non-Volcanic Soils	Munoz et al.,	2019	https://www.mdpi.com/2071-1050/11/7/1831/htm	Y	Various, Chile	N	N	Farm manures (chicken, cow, pig)	288 days	N
63	63	Biochar Diminishes Nitrous Oxide and Nitrate Leaching from Diverse Nutrient Sources	Angst et al.,	2013	https://acsess.onlinelibrary.wiley.com/doi/full/10.2134/jeq2012.0341	N
64	64	Interactive effects of biochar and the earthworm Pontoscolex corethrurus on plant productivity and soil enzyme activities	Paz-Ferreriro et al.,	2014	https://link.springer.com/article/10.1007/s11368-013-0806-z	N
65	65	Effects of Biochar Combined with N-fertilization on Soil CO2 Emissions, Crop Yields and Relationships with Soil Properties	Horak et al.,	2020	http://www.pjoes.com/Effects-of-Biochar-Combined-with-N-fertilization-non-Soil-CO-2-Emissions-Crop-Yields,117656,0,2.html	N
66	66	Identification and verification of key functional groups of biochar influencing soil N2O emission	Yuan et al.,	2021	https://link.springer.com/article/10.1007/s00374-021-01541-9	N
67	67	Biochar induced modifications in soil properties and its impacts on crop growth and production	Murtaza et al.,	2021	https://www.tandfonline.com/doi/full/10.1080/01904167.2021.1871746							Y
68	68	Short term soil priming effects and the mineralisation of biochar following its incorporation to soils of different pH	Luo et al.,	2011	https://www.sciencedirect.com/science/article/pii/S0038071711002902?via%3Dihub	N
69	69	Variations in Fungal Diversity in a Biochar-Treated Continuous Cotton-Cropped Soil Environment Through Metagenomics-Based Analyses	Han et al.,	2020	http://www.pjoes.com/Variations-in-Fungal-Diversity-nin-a-Biochar-Treated-Continuous-Cotton-Cropped-nSoil,113648,0,2.html	N
70	70	A wood based low-temperature biochar captures NH3-N generated from ruminant urine-N, retaining its bioavailability	Taghizadeh et al.,	2012	https://link.springer.com/article/10.1007/s11104-011-1010-9	Y	Temperate, New Zealand	N	N	Pine	30 days	N
71	71	Activated biochar alters activities of carbon and nitrogen acquiring soil enzymes	Ameur et al.,	2018	https://www.sciencedirect.com/science/article/pii/S0031405617302366	N
72	72	Soil Aggregate Dynamics Influenced by Biochar Addition using the C-13 Natural Abundance Method	Yoo et al.,	2017	https://acsess.onlinelibrary.wiley.com/doi/full/10.2136/sssaj2016.09.0313	Y	Humid subtropical, Korea	N	N	Corn straw	18 weeks	N
73	73	Effect of sawdust addition and composting of feedstock on renewable energy and biochar production from pyrolysis of anaerobically digested pig manure	Troy et al.,	2013	https://www.sciencedirect.com/science/article/pii/S0961953412005120	N
74	74	Differences in responses of soil microbial properties and trifoliate orange seedling to biochar derived from three feedstocks	Zhang et al.,	2015	https://link.springer.com/content/pdf/10.1007/s11368-014-1032-z.pdf	N
75	75	Colloidal stability and aggregation kinetics of biochar colloids: Effects of pyrolysis temperature, cation type, and humic acid concentrations	Yang et al.,	2019	https://www.sciencedirect.com/science/article/pii/S0048969718351428	N
76	76	Long-term active restoration of extremely degraded alpine grassland accelerated turnover and increased stability of soil carbon	Bai et al.,	2020	https://onlinelibrary.wiley.com/doi/full/10.1111/gcb.15361	Y	Subarctic, Qinghai, China	Y	Y	No biochar
77	77	BIOCHAR AS A TOOL TO REDUCE THE AGRICULTURAL GREENHOUSE-GAS BURDEN - KNOWNS, UNKNOWNS AND FUTURE RESEARCH NEEDS	Kammann et al.,	2017	https://www.tandfonline.com/doi/abs/10.3846/16486897.2017.1319375							Y
78	78	Effect of Biochar and Irrigation on the Interrelationships among Soybean Growth, Root Nodulation, Plant P Uptake, and Soil Nutrients in a Sandy Field	Ma et al.,	2019	https://www.mdpi.com/2071-1050/11/23/6542	N
79	79	Biochars produced from individual grassland species differ in their effect on plant growth	van de Voorde et al.,	2014	https://www.sciencedirect.com/science/article/pii/S1439179113001679	Y	Oceanic, Netherlands	N	N	Mixed grassland species	7 weeks	N
80	80	Simple one-pot strategy for converting biowaste into valuable graphitized hierarchically porous biochar for high-efficiency capacitive storage	Yao et al.,	2021	https://www.sciencedirect.com/science/article/pii/S2352152X21009543	N
81	81	Biochar addition increases subsurface soil microbial biomass but has limited effects on soil CO2 emissions in subtropical moso bamboo plantations	Ge et al.,	2019	https://www.sciencedirect.com/science/article/pii/S0929139319300708	N
82	82	Combination of biochar and immobilized bacteria accelerates polyacrylamide biodegradation in soil by both bio-augmentation and bio-stimulation strategies	Ma et al.,	2021	https://www.sciencedirect.com/science/article/pii/S0304389420320768?via%3Dihub	N
83	83	Influence of elevated soil temperature and biochar application on organic matter associated with aggregate-size and density fractions in an arable soil	Grunwlad et al.,	2017	https://www.sciencedirect.com/science/article/pii/S0167880917300920	N
84	84	Antagonistic effect of humic acid and naphthalene on biochar colloid transport in saturated porous media	Yang et al.,	2017	https://www.sciencedirect.com/science/article/pii/S0045653517314728?via%3Dihub	N
85	85	Impact of biochar addition on soil thermal properties: Modelling approach	Usowics et al.,	2020	https://www.sciencedirect.com/science/article/pii/S0016706120302573?via%3Dihub	N
86	86	Co-application of a biochar and an electric potential accelerates soil nitrate removal while decreasing N2O emission	Yuan et al.,	2020	https://www.sciencedirect.com/science/article/pii/S003807172030242X?via%3Dihub	N
87	87	Influence of plastic film mulch with biochar application on crop yield, evapotranspiration, and water use efficiency in northern China: A meta-analysis	Mak-Mensah et al.,	2021	https://peerj.com/articles/10967/#							Y
88	88	Crayfish shell biochar for the mitigation of Pb contaminated water and soil: Characteristics, mechanisms, and applications	Sun et al.,	2021	https://www.sciencedirect.com/science/article/pii/S0269749120369979	N
89	89	Manganese-modified lignin biochar as adsorbent for removal of methylene blue	Liu et al.,	2021	https://www.sciencedirect.com/science/article/pii/S2238785421003033	N
90	90	Sorption mechanisms of pesticides removal from effluent matrix using biochar: Conclusions from molecular modelling studies validated by single-, binary and ternary solute experiments	Mandal et al.,	2021	https://www.sciencedirect.com/science/article/pii/S030147972101166X	N
91	91	Impact of grazing on shaping abundance and composition of active methanotrophs and methane oxidation activity in a grassland soil	Li et al.,	2020	https://link.springer.com/article/10.1007/s00374-020-01461-0	N
92	92	Biochar from pyrolyzed Tibetan Yak dung as a novel additive in ensiling sweet sorghum: An alternate to the hazardous use of Yak dung as a fuel in the home	Bai et al.,	2021	https://www.sciencedirect.com/science/article/pii/S0304389420316332?via%3Dihub	N
93	93	Biochar, soil and land-use interactions that reduce nitrate leaching and N2O emissions: A meta-analysis	Borchard et al.,	2019	https://www.sciencedirect.com/science/article/pii/S0048969718339330							Y
94	94	Effects of mixing biochar on soil N2O, CO2, and CH(4)emissions after prescribed fire in alpine meadows of Wugong Mountain, China	Deng et al.,	2020	https://link.springer.com/article/10.1007/s11368-019-02552-8	Y	Sub-tropical, Jiangxi, China	N	N	Miscanthus + Arundinella hirta	89 days	N
95	95	In Situ Persistence and Migration of Biochar Carbon and Its Impact on Native Carbon Emission in Contrasting Soils under Managed Temperate Pastures	Singh et al.,	2015	https://journals.plos.org/plosone/article?id=10.1371/journal.pone.0141560	Y	Temperate, Australia	N	Y	Eucalyptus wood	12 months	N
96	96	Soil biochemical activities and the geometric mean of enzyme activities after application of sewage sludge and sewage sludge biochar to soil	Paz-Ferreriro et al.,	2012	https://link.springer.com/article/10.1007/s00374-011-0644-3	N
97	97	Low Water Absorption, High-Strength Polyamide 6 Composites Blended with Sustainable Bamboo-Based Biochar	Zhu et al.,	2020	https://www.ncbi.nlm.nih.gov/pmc/articles/PMC7407135/	N
98	98	Cattle manure biochar and earthworm interactively affected CO2 and N2O emissions in agricultural and forest soils: Observation of a distinct difference	Gong et al.,	2022	https://link.springer.com/content/pdf/10.1007/s11783-021-1473-8.pdf	N
99	99	The role of biochar particle size and application rate in promoting the hydraulic and physical properties of sandy desert soil	Fu et al.,	2021	https://www.sciencedirect.com/science/article/pii/S0341816221004653	N
100	100	Nitrogen-doped lignin-derived biochar with enriched loading of CeO2 nanoparticles for highly efficient and rapid phosphate capture	Jiao et al.,	2021	https://www.sciencedirect.com/science/article/pii/S0141813021010849	N
101	101	Impact of soil incorporation of biochar on environmental radioactivity	Szewczak et al.,	2020	https://acsess.onlinelibrary.wiley.com/doi/full/10.1002/jeq2.20014	Y	Temperate, Poland	N	Y	Sunflower husks	1 year	N
102	102	The Effect of Biochar on Native and Invasive Prairie Plant Species	Adams et al.,	2013	https://www.cambridge.org/core/journals/invasive-plant-science-and-management/article/effect-of-biochar-on-native-and-invasive-prairie-plant-species/60E7C7BD46D8032FCC55059FF9ED7F6B	Y	Humid subtropical, Indiana	N	N	Pine + switchgrass	2 years	N
103	103	Combined application of biochar and N increased temperature sensitivity of soil respiration but still decreased the soil CO2 emissions in moso bamboo plantations	Ge et al.,	2020	https://www.sciencedirect.com/science/article/pii/S0048969720325201?via%3Dihub	N
104	104	Co-application of biochar and nitrogen fertilizer reduced nitrogen losses from soil	Li et al.,	2021	https://journals.plos.org/plosone/article?id=10.1371/journal.pone.0248100	Y	Humid subtropical, Tennessee	N	N	Mixed hardwood chips	60 days	N
105	105	Biochar research activities and their relation to development and environmental quality. A meta-analysis	Mehmood et al.,	2017	https://link.springer.com/article/10.1007/s13593-017-0430-1							Y
106	106	Short-term biochar-induced increase in soil CO2 release is both biotically and abiotically mediated	Jones et al.,	2011	https://www.sciencedirect.com/science/article/pii/S0038071711001763	Y	Temperate, UK	N	N	Mixed hardwood	16 months	N
107	107	Enhancing soil biophysical condition for climate-resilient restoration in mesic woodlands	Prober et al.,	2014	https://www.sciencedirect.com/science/article/pii/S0925857414003097?via%3Dihub	Y	Subtropical, Australia	N	Y	Unreported	2 years	N
108	108	Management practices to reduce losses or increase soil carbon stocks in temperate grazed grasslands: New Zealand as a case study	Whitehead et al.,	2018	https://www.sciencedirect.com/science/article/pii/S0167880918302561							Y
109	109	Utilization of Inorganic Nanoparticles and Biochar as Additives of Agricultural Waste Composting: Effects of End-Products on Plant Growth, C and Nutrient Stock in Soils from a Mediterranean Region	Medina et al.,	2021	https://www.mdpi.com/2073-4395/11/4/767/htm	Y	Mediterranean, Spain	N	N	Oat hull	90 days	N
110	110	Nitrous oxide emission reduction with greenwaste biochar: comparison of laboratory and field experiments	Felber et al.,	2014	https://onlinelibrary.wiley.com/doi/full/10.1111/ejss.12093	Y	Temperate, Switzerland	N	Field + lab	Commercial greenwaste	9 months field + monthly lab	N
111	111	Evaluation of biochar properties exposing to solar radiation: A promotion on surface activities	Li et al.,	2020	https://www.sciencedirect.com/science/article/pii/S1385894719327664	N
112	112	Combined Effects of Microplastics and Biochar on the Removal of Polycyclic Aromatic Hydrocarbons and Phthalate Esters and Its Potential Microbial Ecological Mechanism	Ren et al.,	2021	https://www.frontiersin.org/articles/10.3389/fmicb.2021.647766/full	N
113	113	Biochar reduces the efficiency of nitrification inhibitor 3,4-dimethylpyrazole phosphate (DMPP) mitigating N2O emissions	Fuertes-Mendizabal et al.,	2019	https://www.nature.com/articles/s41598-019-38697-2	Y	Mediterranean, Spain	N	N	Pine	163 days	N
114	114	Effect of Biochar Application on Hydraulic Properties of Sandy Soil under Dry and Wet Conditions	Chen et al.,	2018	https://acsess.onlinelibrary.wiley.com/doi/full/10.2136/vzj2018.05.0101	N
115	115	Short-term CO2 and N2O emissions and microbial properties of biochar amended sandy loam soils	Ameloot et al.,	2013	https://www.sciencedirect.com/science/article/pii/S003807171200404X	N
116	116	Co-transport of Pesticide Acetamiprid and Silica Nanoparticles in Biochar-Amended Sand Porous Media	Wang et al.,	2016	https://acsess.onlinelibrary.wiley.com/doi/full/10.2134/jeq2016.02.0073	N
117	117	Soil microbial community dynamics after co-application of biochar and paper mill biosolids	Manirakiza et al.,	2021	https://www.sciencedirect.com/science/article/pii/S0929139321000810	N
118	118	On-farm wastewater treatment using biochar from local agroresidues reduces pathogens from irrigation water for safer food production in developing countries	Kaetzl et al.,	2019	https://www.sciencedirect.com/science/article/pii/S0048969719321679	N
119	119	Effect of biochar and liming on soil nitrous oxide emissions from a temperate maize cropping system	Hüppi et al.,	2015	https://soil.copernicus.org/articles/1/707/2015/soil-1-707-2015.pdf	N
120	120	The Impact of Biochar Addition on Nutrient Leaching and Soil Properties from Tillage Soil Amended with Pig Manure	Troy et al.,	2014	https://link.springer.com/article/10.1007/s11270-014-1900-6	N
121	121	Increasing N2O emissions under long-term (11 year) free-air CO2 enrichment counterbalance biomass growth stimulation: A carbon balance approach	Kammann et al.,	2015	https://www.sciencedirect.com/science/article/pii/S1878029615005204	No .pdf availible
122	122	Bamboo biochar does not affect paddy soil N2O emissions or source following slurry or mineral fertilizer amendmenta N-15 tracer study	Case et al.,	2018	https://onlinelibrary.wiley.com/doi/10.1002/jpln.201600477	N
123	123	Nitrogen Amendment Stimulated Decomposition of Maize Straw-Derived Biochar in a Sandy Loam Soil: A Short-Term Study	Lu et al.,	2015	https://journals.plos.org/plosone/article?id=10.1371/journal.pone.0133131	N
124	124	Novel insights into effects of silicon-rich biochar (Sichar) amendment on cadmium uptake, translocation and accumulation in rice plants	Wang et al.,	2020	https://www.sciencedirect.com/science/article/pii/S0269749119357756	N * Rice
125	125	Influence of Substrate Layer Thickness and Biochar on the Green Roof Capacity to Intercept Rainfall and Reduce Pollution in Runoff	Meng et al.,	2021	http://www.pjoes.com/Influence-of-Substrate-Layer-Thickness-nand-Biochar-on-the-Green-Roof-Capacity-nto,132810,0,2.html	N
126	126	Management opportunities to mitigate greenhouse gas emissions from Chinese agriculture	Nayak et al.,	2015	https://www.sciencedirect.com/science/article/pii/S0167880915001681							Y
127	127	Pathogen and heavy metal contamination in urban agroecosystems of northern Ghana: Influence of biochar application and wastewater irrigation	Asirifi et al.,	2021	https://acsess.onlinelibrary.wiley.com/doi/full/10.1002/jeq2.20260	N
128	128	Impact of black carbon addition to soil on the determination of soil microbial biomass by fumigation extraction	Durenkamp et al.,	2010	https://www.sciencedirect.com/science/article/pii/S0038071710002646?via%3Dihub	Y *and others	Grassland = Temperate, UK	N	N	Beech woodchip	10 days	N
129	129	A multi-technique approach to assess the fate of biochar in soil and to quantify its effect on soil organic matter composition	Paetsch et al.,	2017	https://www.sciencedirect.com/science/article/pii/S0146638017300396?via%3Dihub	Y	Temperate, France	N	N	Maize silage	1.5 years	N
130	130	The effect on soil nitrogen mineralization resulting from biochar and straw regulation in seasonally frozen agricultural ecosystem	Hou et al.,	2020	https://www.sciencedirect.com/science/article/pii/S0959652620303498?via%3Dihub	N
131	131	RELATIONSHIPS BETWEEN SOIL PHYSIOCHEMICAL PROPERTIES AND SOIL RESPIRATION UNDER DIFFERENT LAND USES IN AN ALPINE GRASSLAND DURING FREEZE-THAW PERIOD	Han et al.,	2018	N/A	N
132	132	Effect of in-situ aged and fresh biochar on soil hydraulic conditions and microbial C use under drought conditions	Paetsch et al.,	2018	https://www.nature.com/articles/s41598-018-25039-x	Y	Temperate, France	N	Y	Maize silage	90 days	N
133	133	Influence of Pyrolysis Temperature on Physico-Chemical Properties of Corn Stover (Zea mays L.) Biochar and Feasibility for Carbon Capture and Energy Balance	Rafiq et al.,	2016	https://journals.plos.org/plosone/article/file?id=10.1371/journal.pone.0156894&type=printable	N
134	134	Plant material and its biochar differ in their effects on nitrogen mineralization and nitrification in a subtropical forest soil	Yu et al.,	2021	https://www.sciencedirect.com/science/article/pii/S0048969720365785	N
135	135	Biochar Fertilization Significantly Increases Nutrient Levels in Plants and Soil but Has No Effect on Biomass of Pinus massoniana (Lamb.) and Cunninghamia lanceolata (Lamb.) Hook Saplings During the First Growing Season	Ge et al.,	2019	https://www.mdpi.com/1999-4907/10/8/612	N
136	136	Biochar and woodchip amendments alter restoration outcomes, microbial processes, and soil moisture in a simulated semi-arid ecosystem	Fehmi et al.,	2020	https://onlinelibrary.wiley.com/doi/full/10.1111/rec.13100	Y	Warm desert, Arizona	Y	N	Juniper	5 months	N
137	137	Effect of different pyrolysis temperatures on physico-chemical characteristics and lead(ii) removal of biochar derived from chicken manure	Yan et al.,	2020	https://pubs.rsc.org/en/content/articlelanding/2020/ra/c9ra08199b	N
138	138	Effects of three types of soil amendments on yield and soil nitrogen balance of maize-wheat rotation system in the Hetao Irrigation Area, China	Wu et al.,	2019	https://link.springer.com/article/10.1007/s40333-019-0005-x	N
139	139	Pyrolysis of attapulgite clay blended with yak dung enhances pasture growth and soil health: Characterization and initial field trials	Rafiq et al.,	2017	https://www.sciencedirect.com/science/article/pii/S0048969717316054	Y	Continental climate, Qinghai, China	N	Y	Yak dung	12 weeks	N
140	140	Trade-off's in Restoration: Using Soil Amendments to Address Restoration Challenges for Plants	Nolan et al.,	2020	http://er.uwpress.org/content/38/1/32	Y	Mediterranean, California	Y	Y *artifical area	Unknown	6 months	N
141	141	Mechanisms influencing physically sequestered soil carbon in temperate restored grasslands in South Africa and North America	Scott et al.,	2021	https://link.springer.com/article/10.1007/s10533-021-00774-y	Y	Various, Continental, Nebraska; Temperate, Kansas; Continental, South Africa	Y	Y	No biochar
142	142	Improvements in wheat productivity and soil quality can accomplish by co-application of biochars and chemical fertilizers	Sadaf et al.,	2017	https://www.sciencedirect.com/science/article/pii/S0048969717315978	N
143	143	Miscellaneous additives can enhance plant uptake and affect geochemical fractions of copper in a heavily polluted riparian grassland soil	Rinklebe et al.,	2015	https://www.sciencedirect.com/science/article/pii/S0147651315002031	N
144	144	Biochars in soils: new insights and emerging research needs	Verheijen et al.,	2014	https://onlinelibrary.wiley.com/doi/10.1111/ejss.12127							Y
145	145	The Chilean Espinal: Restoration for a Sustainable Silvopastoral System	Root-Bernstein et al.,	2013	https://onlinelibrary.wiley.com/doi/full/10.1111/rec.12019	N						Y
146	146	Microbial biomass growth, following incorporation of biochars produced at 350 degrees C or 700 degrees C, in a silty-clay loam soil of high and low pH	Luo et al.,	2013	https://www.sciencedirect.com/science/article/pii/S0038071712004129?via%3Dihub	N
147	147	A global meta-analysis shows soil nitrogen pool increases after revegetation of riparian zones	Omidvar et al.,	2021	https://link.springer.com/article/10.1007/s11368-020-02864-0							Y
148	148	Biochar amendment mitigates greenhouse gases emission and global warming potential in dairy manure based silage corn in boreal climate	Ashiq et al.,	2020	https://www.sciencedirect.com/science/article/pii/S0269749120302694	N
149	149	Abundant and Stable Char Residues in Soils: Implications for Soil Fertility and Carbon Sequestration	Mao et al.,	2012	https://pubs.acs.org/doi/10.1021/es301107c	N
150	150	Impacts of organic soil amendments on forage grass production under different soil conditions	Persson et al.,	2020	https://journal.fi/afs/article/view/95778/58922	Y	Temperate, Norway; Temperate, Poland	N	Y	Wood	2 years	N
151	151	Sustainability assessment of activated carbon from residual biomass used for micropollutant removal at a full-scale wastewater treatment plant	Joseph et al.,	2020	https://iopscience.iop.org/article/10.1088/1748-9326/ab8330/pdf	N
152	152	Microplastics in soil-plant system: effects of nano/microplastics on plant photosynthesis, rhizosphere microbes and soil properties in soil with different residues	Ren et al.,	2021	https://link.springer.com/article/10.1007/s11104-021-04869-1	N
153	153	Absorption of Cu(II) and Zn(II) from Aqueous Solutions onto Biochars Derived from Apple Tree Branches	Zhao et al.,	2020	https://www.mdpi.com/1996-1073/13/13/3498	N
154	154	Greenhouse gas emissions from excreta patches of grazing animals and their mitigation strategies	Cai et al.,	2017	https://www.sciencedirect.com/science/article/pii/S0012825217300533							Y
155	155	Effects of Soil Amendments on the Abundance of a Parasitic Weed, Yellow Rattle (Rhinanthus minor) in Hay Fields	Smith et al.,	2014	https://www.cambridge.org/core/journals/weed-science/article/effects-of-soil-amendments-on-the-abundance-of-a-parasitic-weed-yellow-rattle-rhinanthus-minor-in-hay-fields/4079150F0B5D782EC46A011FFCECD732	Y	Continental, New Hampshire	N	Y	Hardwood	2 years	N
156	156	Below-ground biological responses to pyrogenic organic matter and litter inputs in grasslands	Soong et al.,	2017	https://besjournals.onlinelibrary.wiley.com/doi/full/10.1111/1365-2435.12693	N
157	157	Long-Term Effects of Multiwalled Carbon Nanotubes and Graphene on Microbial Communities in Dry Soil	Ge et al.,	2016	https://pubs.acs.org/doi/abs/10.1021/acs.est.5b05620	N
158	158	Disappearance and alteration process of charcoal fragments in cumulative soils studied using Raman spectroscopy	Inoue et al.,	2017	https://www.sciencedirect.com/science/article/pii/S0016706116305262	N
159	159	Environmental performance of gasified willow from different lands including land-use changes	De Bikuna et al.,	2017	https://onlinelibrary.wiley.com/doi/full/10.1111/gcbb.12378	N
160	160	Characterization of chicken manure biochar relevant to its potential use in remediation of Cd contaminated water	Yan et al.,	2021	https://www.deswater.com/DWT_abstracts/vol_221/221_2021_197.pdf	N
161	161	Lower residue decomposition in historically charcoal-enriched soils is related to increased adsorption of organic matter	Kerre et al.,	2017	https://www.sciencedirect.com/science/article/pii/S003807171630356X	N
162	162	Yak dung pat fragmentation decreases yield-scaled growing-season nitrous oxide emissions in an alpine steppe on the Qinghai-Tibetan Plateau	Tang et al.,	2021	https://link.springer.com/article/10.1007/s00374-021-01601-0	Y	Cold semi-arid, Northern Tibet, China	N	Y	No biochar
163	163	Managing cropland and rangeland for climate mitigation: an expert elicitation on soil carbon in California	Stanton et al.,	2018	https://link.springer.com/article/10.1007/s10584-018-2142-1	N
164	164	Extensification and afforestation of cultivated mineral soil for climate change mitigation in Finland	Tupek et al.,	2021	https://www.sciencedirect.com/science/article/pii/S0378112721007623	Y				No biochar
165	165	Optimising Nutrient Cycles to Improve Food Security in Smallholder Farming Families-A Case Study from Banana-Coffee-Based Farming in the Kagera Region, NW Tanzania	Reetch et al.,	2020	https://www.mdpi.com/2071-1050/12/21/9105/htm	N
166	166	An industrial feasible and sustainable method for preparing fiberized bamboo-derived magnetic biomass carbon	Feng et al.,	2021	https://link.springer.com/article/10.1007/s10854-021-06498-x	N
167	167	Enrichment Planting and Soil Amendments Enhance Carbon Sequestration and Reduce Greenhouse Gas Emissions in Agroforestry Systems: A Review	Shrestha et al.,	2018	https://www.mdpi.com/1999-4907/9/6/369							Y
168	168	Predicting the Ratio of Nitrification to Immobilization to Reflect the Potential Risk of Nitrogen Loss Worldwide	Zhang et al.,	2021	https://pubs.acs.org/doi/10.1021/acs.est.0c08514							Y
169	169	Process conditions of pyrolysis and hydrothermal carbonization affect the potential of sewage sludge for soil carbon sequestration and amelioration	Breulmann et al.,	2017	https://www.sciencedirect.com/science/article/pii/S0165237016304223	N
170	170	Study on clogging mechanisms of constructed wetlands from the perspective of wastewater electrical conductivity change under different substrate conditions	Wang et al.,	2021	https://www.sciencedirect.com/science/article/pii/S0301479721008756?via%3Dihub	N
171	171	Soil management in relation to sustainable agriculture and ecosystem services	Powlson et al.,	2011	https://www.sciencedirect.com/science/article/pii/S0306919210001399							Y
172	172	Does seaweed offer a solution for bioenergy with biological carbon capture and storage?	Hughes et al.,	2012	https://onlinelibrary.wiley.com/doi/full/10.1002/ghg.1319							Y
173	173	CLIMATE CHANGE PERCEPTIONS AND ADAPTIVE ACTIONS BY PASTORAL COMMUNITY ON THE TIBETAN PLATEAU, CHINA	Sharif et al.,	2019	http://aloki.hu/pdf/1704_79878009.pdf	N
174	174	Effects of Amendments on Physicochemical Properties and Respiration Rate of Soil from the Arid Region of Northwest China	Li et al.,	2021	https://www.mdpi.com/2071-1050/13/10/5332/htm	N
175	175	Advances and Perspectives to Improve the Phosphorus Availability in Cropping Systems for Agroecological Phosphorus Management	Faucon et al.,	2015	https://www.sciencedirect.com/science/article/pii/S0065211315001121							Y
176	176	Climate Change Mitigation	Bernoux et al.,	2015	*Conference proceedings							Y
177	177	Clarifying 'carbon sequestration'	Krna et al.,	2013	https://www.tandfonline.com/doi/full/10.4155/cmt.13.25
178	178	N2O and CH4 emissions from N-fertilized rice paddy soil can be mitigated by wood vinegar application at an appropriate rate	Sun et al.,	2018	https://www.sciencedirect.com/science/article/pii/S1352231018303182	N
179	179	Soil Organic Carbon Stocks, Changes and CO2 Mitigation Potential by Alteration of Residue Amendment Pattern in China	Xie et al.,	2014	https://link.springer.com/chapter/10.1007/978-3-319-04084-4_45	N
180	180	Combustion characteristics of bamboo lignin from kraft pulping: Influence of washing process	Yang et al.,	2020	https://www.sciencedirect.com/science/article/pii/S0960148120313215	N
181	181	Copper accumulation in vineyard soils: Rhizosphere processes and agronomic practices to limit its toxicity	Brunetto et al.,	2016	https://www.sciencedirect.com/science/article/pii/S0045653516310050?via%3Dihub	N
182	182	Environmentally persistent free radicals are ubiquitous in wildfire charcoals and remain stable for years	Sigmund et al.,	2021	https://www.nature.com/articles/s43247-021-00138-2	N
183	183	The past, present, and future of blind inlets as a surface water best management practice	Penn et al.,	2019	https://www.tandfonline.com/doi/full/10.1080/10643389.2019.1642836	N
184	184	Quantification methods of pyrogenic carbon in soil with soil as a complex matrix: comparing the CTO-375 and Cr2O7 methods	Murano et al.,	2021	https://www.tandfonline.com/doi/full/10.1080/00380768.2021.1925960	N
185	185	The impact of activated carbon on NO3--N, NH4+-N, P and K leaching in relation to fertilizer use	Raave et al.,	2013	https://onlinelibrary.wiley.com/doi/full/10.1111/ejss.12102	N
186	186	The sensitivity of soil organic carbon pools to land management varies depending on former tillage practices	Miller et al.,	2019	https://www.sciencedirect.com/science/article/pii/S0167198719308372	N
187	187	The sensitivity of soil organic carbon pools to land management varies depending on former tillage practices	Miller et al.,	2019	Repeat
188	188	Metagenomic Analyses of Plant Growth-Promoting and Carbon-Cycling Genes in Maize Rhizosphere Soils with Distinct Land-Use and Management Histories	Chukwuneme et al.,	2021	https://www.mdpi.com/2073-4425/12/9/1431/htm	N
189	189	Soil organic carbon fractions in the Great Plains of the United States: an application of mid-infrared spectroscopy	Sanderman et al.,	2021	https://link.springer.com/article/10.1007/s10533-021-00755-1					No biochar
190	190	Soil Structure Stability under Different Land Uses in Association with Polyacrylamide Effects	Mamedov et al.,	2021	https://www.mdpi.com/2071-1050/13/3/1407	N				No biochar
191	191	Converting native shrub forests to Chinese chestnut plantations and subsequent intensive management affected soil C and N pools	Li et al.,	2014	https://www.sciencedirect.com/science/article/pii/S0378112713006750?via%3Dihub	N				No biochar
192	192	Spatial distribution of pyrogenic carbon in Iberian topsoils estimated by chemometric analysis of infrared spectra	Jimenez-Gonzalez et al.,	2021	https://www.sciencedirect.com/science/article/pii/S0048969721032411	N
193	193	Behaviour and dynamics of di-ammonium phosphate in bauxite processing residue sand in Western Australia-II. Phosphorus fractions and availability	Chen et al.,	2010	https://link.springer.com/article/10.1007%2Fs11356-009-0268-4	N
194	194	Prediction and modeling of the basic properties of biomass after torrefaction pretreatment	Xu et al.,	2021	https://www.sciencedirect.com/science/article/pii/S0165237021002734#!	N
195	195	Effects of swine manure composting by microbial inoculation: Heavy metal fractions, humic substances, and bacterial community metabolism	Li et al.,	2021	https://www.sciencedirect.com/science/article/pii/S0304389421005227?via%3Dihub	N
196	196	Mild hydrothermal conditioning prior to torrefaction and slow pyrolysis of low-value biomass	Van Poucke et al.,	2016	https://www.sciencedirect.com/science/article/pii/S0960852416302991	N
197	197	Microbial inoculation influences bacterial community succession and physicochemical characteristics during pig manure composting with corn straw	Li et al.,	2019	https://www.sciencedirect.com/science/article/pii/S0960852419308831	N
198	198	The Effect of a Fly Ash-Based Soil Conditioner on Corn and Wheat Yield and Risk Analysis of Heavy Metal Contamination	Ou et al.,	2020	https://www.mdpi.com/2071-1050/12/18/7281/htm	N
199	199	Pattern of microbial community composition and functional gene repertoire associated with methane emission from Zoige wetlands, China-A review	Iqbal et al.,	2019	https://www.sciencedirect.com/science/article/pii/S0048969719336010?via%3Dihub							Y
200	200	Pyrolysis of Cunninghamia lanceolata Waste to Produce Wood Vinegar and Its Effect on the Seeds Germination and Root Growth of Wheat	Lu et al.,	2019	https://ojs.cnr.ncsu.edu/index.php/BioRes/article/view/BioRes_14_4_8002_Lu_Pyrolysis_Cunninghamia_Waste	N
201	201	The potential for agricultural land use change to reduce flood risk in a large watershed	Schilling et al.,	2014	https://onlinelibrary.wiley.com/doi/10.1002/hyp.9865	N				No biochar
202	202	Effects of organic wastes on labile organic carbon in semiarid soil under plastic mulched drip irrigation	Hu et al.,	2019	https://www.tandfonline.com/doi/full/10.1080/03650340.2019.1579903	N				No biochar
203	203	Effect of Atmospheric CO2 Enrichment on Soil Respiration in Winter Wheat Growing Seasons of a Rice-Wheat Rotation System	Sun et al.,	2013	https://www.sciencedirect.com/science/article/pii/S1002016013600673?utm_campaign=Pedosphere__TrendMD_0&utm_medium=cpc&utm_source=TrendMD	N
204	204	Pineapple Residue Ash Reduces Carbon Dioxide and Nitrous Oxide Emissions in Pineapple Cultivation on Tropical Peat Soils at Saratok, Malaysia	Choo et al.,	2021	https://www.mdpi.com/2071-1050/13/3/1014	N
205	205	Switchgrass biomass yield and composition and soil quality as affected by treated wastewater irrigation in an arid environment	Chaganti et al.,	2021	https://www.sciencedirect.com/science/article/pii/S0961953421001963	N				No biochar
206	206	Optimum rates of surface-applied coal char decreased soil ammonia volatilization loss	Panday et al.,	2020	https://acsess.onlinelibrary.wiley.com/doi/full/10.1002/jeq2.20023	N

## Sheet: ES in temperate grassland
	Provisioning				Regulating																																						Supporting
	Food			Biodiversity	Air quality		Climate regulation						Water regulation										Erosion regulation				Water purification														Pollination	Natural hazard regulation	Soil formation				Primary production
	Plant			Plant richness/diversity	Ground cover		GHG emissions			C storage	Microbial community		Ground cover	Soil structure			Soil chemistry					Macrofauna	Ground cover	Soil structure			Soil structure			Soil chemistry					Soil solution			Microbial community		Macrofauna	Plant community	Ground cover	Soil structure			Macrofauna	Ground cover	Plant community	GHG emissions
Study no.	Biomass	Forage quality	Plant survey	Plant survey	% cover	CH4	CO2	N2O	CH4	Tea-bag index	Microbial biomass	Community analysis	% cover	Porosity	bulk density	soil moisture	pH	EC	Extractable elements (N, P, Al, Fe, K, Mg, Mn, Na, Ca)	TOC	TN	Earthworm biomass and abundance	% cover	bulk density	soil moisture	Porosity	bulk density	soil moisture	Porosity	pH	EC	Extractable elements (N, P, Al, Fe, K, Mg, Mn, Na, Ca)	TOC	TN	pH	EC	dissolved nutrients (NO2-N, NH4,N, PO4-P)	Microbial biomass	Community analysis	Earthworm biomass and abundance	Plant survey	% cover	Porosity	bulk density	soil moisture	Earthworm biomass and abundance	% cover	Plant survey	CO2
1	Y	Y
3	Y					Y	Y	Y	Y								Y													Y					Y		Y												Y
4																	Y			Y	Y									Y			Y	Y	Y		Y
5	Y																																				Y
6	Y	Y
7	Y	Y															Y		Y											Y		Y			Y		Y
8	Y				Y								Y										Y																			Y					Y
12															Y									Y			Y																	Y
13	Y														Y		Y			Y				Y			Y			Y			Y		Y									Y
15																	Y			Y										Y			Y		Y
17											Y* B/SIR						Y				Y									Y				Y	Y			Y* B/SIR
18	Y																Y	Y												Y	Y				Y	Y	Y
20						Y	Y	Y	Y		Y *Chloro.fumi									Y	Y												Y	Y				Y *Chloro.fumi											Y
24							Y				Y *Chloro.fumi	Y* PLFA																										Y *Chloro.fumi	Y* PLFA										Y
26	Y	Y															Y	Y												Y	Y				Y	Y	Y
27	Y	Y				Y		Y	Y								Y	Y	Y	Y	Y									Y	Y	Y	Y	Y	Y	Y	Y
28						Y	Y	Y	Y								Y	Y		Y	Y									Y	Y		Y	Y	Y	Y	Y												Y
29																				Y* supplimentary													Y* supplimentary
31																	Y	Y	Y		Y									Y	Y	Y		Y	Y	Y	Y
32	Y	Y					Y					Y *PLFA					Y	Y	Y	Y	Y									Y	Y	Y	Y	Y	Y	Y	Y		Y *PLFA										Y
37	Y							Y								Y									Y			Y									Y								Y
39																	Y			Y										Y			Y		Y
43
44	Y	Y														Y	Y	Y	Y						Y			Y		Y	Y	Y			Y	Y	Y								Y
51												Y *16S				Y	Y								Y			Y		Y					Y		Y		Y *16S						Y
70	Y	Y
79	Y
94						Y	Y	Y	Y																												Y												Y
95							Y										Y	Y	Y											Y	Y	Y			Y	Y													Y
101
106							Y																														Y												Y
109	Y																		Y													Y					Y
110	Y	Y	Y	Y			Y	Y							Y		Y							Y			Y			Y					Y		Y				Y			Y					Y
113								Y									Y													Y					Y		Y
128											Y *Chloro.fum																											Y *Chloro.fum
132							Y				Y *Chloro.fum																											Y *Chloro.fum											Y
136	Y															Y	Y								Y			Y		Y					Y										Y
139	Y											Y * CLPP					Y				Y									Y				Y	Y				Y * CLPP
140	Y																Y	Y		Y	Y									Y	Y		Y	Y	Y	Y
150	Y																				Y													Y			Y
155	Y																Y		Y											Y		Y			Y
Total
41
Number of studies	22	9	1	1	1	5	10	8	5	0	5	4	1	0	3	4	22	9	8	10	10	0	1	3	4	0	3	4	0	22	9	8	10	10	22	9	19	5	4	0	1	1	0	3	4	0	1	0	10
% of studies	0.536585	0.219512	0.0243902	0.0243902	0.0243902	0.121951	0.243902	0.195122	0.121951	0	0.121951	0.097561	0.0243902	0	0.0731707	0.097561	0.536585	0.219512	0.195122	0.243902	0.243902	0	0.0243902	0.0731707	0.097561	0	0.0731707	0.097561	0	0.536585	0.219512	0.195122	0.243902	0.243902	0.536585	0.219512	0.463415	0.121951	0.097561	0	0.0243902	0.0243902	0	0.0731707	0.097561	0	0.0243902	0	0.243902
[truncated: 19 more columns]

## Sheet: Metadata
Study no. (sheet 1)	Climate/location	Restoration/ remidation?	Field?	Biochar feedstock	Timescale
								Study no.				Feedstock	Feedstock class			Feedstock class	Number	%			Length of study	> 1 year			Number	%
1	Temperate, Poland		Y	Wheat straw/ miscanthus	Treatments applied 2014, sampling 2018			1				Beard grass/ Bromus inermis	Grass			Wood	32	0.551724			Treatments applied 2014, sampling 2018	Y		< 1 year	31	0.534483
3	Temperate, Germany		Field + lab	Miscanthus	1.5 years (field) + 3 months (lab)			3				Beech woodchip	wood			Straw/ grass	13	0.224138			1.5 years (field) + 3 months (lab)	Y		> 1 year	26	0.448276
4	Continental Monsoon, China	Y	Y	Pine and locust tree	3 year (4 ages of abandonment)			4				Commercial greenwaste	Greenwaste			Other (Cereal waste/manure/undisclosed/mixed)	13	0.224138			3 year (4 ages of abandonment)	Y		Total	58
5	Humid continental, Nebraska, USA			Beard grass/ Bromus inermis	5 weeks			5				Corn straw	Straw			Total	58				5 weeks	N
6	Temperate, Germany		Y	Miscanthus	2 years			6				Corn straw	Straw								2 years	Y
7	Temperate, Estonia	Y		Reed canary grass	60 Days			7				Eucalyptus wood	Wood								60 Days	N
8	Temperate, Ontario	Y	Y	Mixed wood pellet	Treatments applied 2010, sampling 2012			8				Eucalyptus wood	Wood								Treatments applied 2010, sampling 2012	Y
9	Highlands/ Alpine, Italy			Larch wood	30 weeks			9				Eucalyptus wood	Wood								30 weeks	N
11	Semi-arid, Nevada		Y	Mixed softwood	3 year			11				Farm manures (chicken, cow, pig)	Manure								3 year	Y
12	Temperate, Poland		Y	Mixed wood offcuts	2 years			12				Hardwood	Wood								2 years	Y
13	Temperate, New Zealand			Pine sawdust	26 months			13				Hardwood mix	wood								26 months	Y
15	Temperate, Poland		Y	Wood derived	2 years			15				Juniper	wood								2 years	Y
16	Humid subtropical, Austrailia		Y	Eucalyptus wood	21 months post biochar application, 28 days after 15N appilcation			16				Juniper	wood								21 months post biochar application, 28 days after 15N appilcation	Y
17	Temperate, Germany		Y	Miscanthus	3 years			17				Larch wood	Wood								3 years	Y
18	Mediterranean, Oregon	Y		Juniper	42 days			18				Maize silage	Cereal								42 days	N
19	Subarctic, Qinghai, China		Y	Rice husk	3 years			19				Miscanthus	Grass								3 years	Y
20	Continental, Alberta, Canada			Pine sawdust	100 days			20				Miscanthus	Grass								100 days	N
21	Sub-tropical, Florida		Y	Pine	3 years			21				Miscanthus	Grass								3 years	Y
22	Subarctic, Qinghai, China	Y	Y	Corn straw	2 years			22				Miscanthus	Grass								2 years	Y
23	Humid subtropical, Korea		Y	Rice husk	2.5 years			23				Miscanthus + Arundinella hirta	Grass								2.5 years	Y
24	Temperate, UK			Miscanthus	431 days post initial biochar application, 28 days post subsequent biochar application			24				Mixed grass	Grass								431 days post initial biochar application, 28 days post subsequent biochar application	Y
26	Oceanic, Netherlands			Mixed grass	58 days			26				Mixed grass	Grass								58 days	N
27	Mediterranean, California		Y	Pine	11 months			27				Mixed grassland species	Grass								11 months	N
28	Continental, Alberta, Canada		Y	Pine	86 days			28				Mixed hardwood	Wood								86 days	N
29	Various soils to represent the majority of global croplands and grasslands			Pine	N/A			29				Mixed hardwood chips	Wood								N/A	N/A
30	Humid subtropical, Korea		Y	Rice husk	3 field seasons			30				Mixed softwood	Wood								3 field seasons	Y
31	Coninental, Hungary		Field + lab	Three types (cellulose fibre + grain husks, woodchips)	Seasonal sampling representing 1 year			31				Mixed wood offcuts	Wood								Seasonal sampling representing 1 year	N
32	Temperate, UK		Field + lab	Mixed woodchip	1 season field, 50 days lab			32				Mixed wood pellet	Wood								1 season field, 50 days lab	N
33	Humid subtropical, Indiana	Y	Y	Mixed woodchip	3 field seasons			33				Mixed wood with Caragana intermedia	Wood								3 field seasons	Y
34	Unknown, Australia			Wood -derived	42 days			34				Mixed woodchip	Wood								42 days	N
37	Temperate, New Zealand			Pine	1 year			37				Mixed woodchip	Wood								1 year	N
39	Temperate, Poland		Y	Wood waste	3 years			39				Oat hull	Cereal								3 years	Y
40	Semi-arid, Arizona			Hardwood mix	78 days			40				Pine	Wood								78 days	N
41	Subtropical, Australia		Y	Eucalyptus wood	2 years			41				Pine	Wood								2 years	Y
44	Oceanic, Netherlands	Y	Y	Mixed grass	1 field season			44				Pine	Wood								1 field season	N
46	Semi-tropical monsoon, China	Y		Mixed wood with Caragana intermedia	92 days			46				Pine	Wood								92 days	N
48	Subtropical, Australia		Y	Pine	3 field seasons			48				Pine	Wood								3 field seasons	Y
51	Grassland = Temperate, France		Y	Zea mays	1 year			51				Pine	Wood								1 year	N
62	Various, Chile			Farm manures (chicken, cow, pig)	288 days			62				Pine	Wood								288 days	N
70	Temperate, New Zealand			Pine	30 days			70				Pine	Wood								30 days	N
72	Humid subtropical, Korea			Corn straw	18 weeks			72				Pine + switchgrass	Mix								18 weeks	N
79	Oceanic, Netherlands			Mixed grassland species	7 weeks			79				Pine and locust tree	Wood								7 weeks	N
94	Sub-tropical, Jiangxi, China			Miscanthus + Arundinella hirta	89 days			94				Pine sawdust	Wood								89 days	N
95	Temperate, Australia		Y	Eucalyptus wood	12 months			95				Pine sawdust	Wood								12 months	N
102	Humid subtropical, Indiana			Pine + switchgrass	2 years			102				Reed canary grass	Grass								2 years	Y
104	Humid subtropical, Tennessee			Mixed hardwood chips	60 days			104				Rice husk	Cereal								60 days	N
106	Temperate, UK			Mixed hardwood	16 months			106				Rice husk	Cereal								16 months	Y
107	Subtropical, Australia		Y	Unreported	2 years			107				Rice husk	Cereal								2 years	Y
109	Mediterranean, Spain			Oat hull	90 days			109				Three types (cellulose fibre + grain husks, woodchips)	Mixed								90 days	N
110	Temperate, Switzerland		Field + lab	Commercial greenwaste	9 months field + monthly lab			110				Unknown	Undisclosed								9 months field + monthly lab	N
113	Mediterranean, Spain			Pine	163 days			113				Unreported	Undisclosed								163 days	N
128	Grassland = Temperate, UK			Beech woodchip	10 days			128				Wheat straw/ miscanthus	Straw								10 days	N
132	Temperate, France		Y	Maize silage	90 days			132				Wood	Wood								90 days	N
136	Warm desert, Arizona	Y		Juniper	5 months			136				Wood derived	Wood								5 months	N
139	Continental climate, Qinghai, China		Y	Yak dung	12 weeks			139				Wood -derived	Wood								12 weeks	N
140	Mediterranean, California	Y	Y *artifical area	Unknown	6 months			140				Wood waste	Wood								6 months	N
150	Temperate, Norway; Temperate, Poland		Y	Wood	2 years			150				Yak dung	Dung								2 years	Y
155	Continental, New Hampshire		Y	Hardwood	2 years			155				Zea mays	Cereal								2 years	Y
		10	33
		0.172414	0.568966

## Sheet: Ecosystem services
ES category	Service	Indicator	Measurement
Provisisoning	Food	Plant	Biomass
			Forage quality
			Plant survey
	Biodiversity	Plant richness/diversity	Plant survey
Regulating	Air quality	Ground cover	% cover
		Pollutants	NH4-N
			CH4 emissions
	Climate regulation	GHG emissions	CO2
			N2O
			CH4
		C storage	Tea-bag index
		Microbial community	Microbial biomass
			PLFA taxonomic groups
	Water regulation	Ground cover	% cover
		Soil structure	Porosity
			bulk density
			soil moisture
		Soil chemistry	pH
			EC
			Extractable elements (N, P, Al, Fe, K, Mg, Mn, Na, Ca)
			TOC
			TN
		Macrofauna	Earthworm biomass and abundance
	Erosion regulation	Ground cover	% cover
		Soil structure	bulk density
			soil moisture
			Porosity
	Water purification	Soil structure	bulk density
			soil moisture
			Porosity
		Soil chemistry	pH
			EC
			Mineral N
			Extractable elements (N, P, Al, Fe, K, Mg, Mn, Na, Ca)
			TOC
			TN
		Soil solution	pH
			EC
			dissolved nutrients (NO2-N, NH4,N, PO4-P)
		Microbial community	Microbial biomass
			PLFA taxonomic groups
		Macrofauna	Earthworm biomass and abundance
	Pollination	Plant community	Plant survey
	Natural hazard regulation	Ground cover	% cover
Supporting	Soil formation	Soil structure	Porosity
			bulk density
			soil moisture
		Macrofauna	Earthworm biomass and abundance
	Primary production	Ground cover	% cover
		Plant community	Plant survey
		GHG emissions	CO2
			N2O
			CH4
		Microbial community	Microbial biomass, PLFA taxonomic groups
			PLFA taxonomic groups
		Macrofuana	Earthworm biomass and abundance
	Soil fertility	Soil chemistry	pH, EC, extractable elements (N, P, Al, Fe, K, Mg, Mn, Na, Ca), TOC, TN
			EC
			extractable elements (N, P, Al, Fe, K, Mg, Mn, Na, Ca)
			TOC
			TN
		Microbial community	Microbial biomass, PLFA taxonomic groups
			PLFA taxonomic groups
		Macrofauna	Earthworm biomass and abundance
